# Supplementary material for: Directing curli polymerization with DNA origami nucleators
Source: Nat Commun. 2019 Mar 27;10:1395. doi: 10.1038/s41467-019-09369-6 (PMC6437208; doi:10.1038/s41467-019-09369-6)
Supplement: Supplementary file 11 — Source data [file 41467_2019_9369_MOESM11_ESM.xlsx]

## Sheet: Figure 2b
Figure 2b:Comparison of the nucleation efficiency between CB-origami and CA-origami
Nucleation efficiency(100%)
CB-origami	CA-origami
50	18
58	15
48	9

## Sheet: Figure 3c
Figure 3c:Comparison of the kinetic rates controlling proliferation of CsgA through primary pathways for CsgA only , CsgA added with CA-origami and CsgA added with CB-origami
λ(10^-2 h)
CsgA	CsgA+CA-origami	CsgA+CB-origami
1.31	1.83	7.41
1.34	1.81	7.3
1.3	1.78	7.57

## Sheet: Figure 4d-e
Figure 4d-e: Comparison of the elongation distance, stagnation time for fibril growth in the independent, departure and arrival mode.
Elongation Distance (nm)				Stagation Time (S)
Independent	Depature	Arrival		Independent	Depature	Arrival
2	2	1.82		6	6	6
2	2	2		6	6	6
2.23607	2.17	2		12	12	18
2.82843	2.828	2.23607		12	6	6
3.16228	2.828	2.23607		18	6	6
3.16228	2.828	2.23607		18	12	30
3.16228	3.069	2.82843		18	6	6
3.60555	4	2.82843		24	6	6
3.60555	4.03113	2.84605		24	12	12
3.60555	4.272	3		24	6	18
4	5	3.60555		24	18	12
4.12311	5.59017	3.65		24	24	6
4.12311	5.657	4.472		36	18	12
4.12311	6	5		36	18	6
4.12311	6.0208	5.09902		36	48	12
4.47214	6.5	5.16		36	24	6
4.47214	6.5	5.657		36	12	6
4.47214	6.51	5.83095		42	18	6
5	6.51	6.03738		42	30	24
5	6.80074	6.08276		48	6	6
5	6.80074	6.08276		48	18	12
5.09902	7.15891	6.36396		48	54	18
5.09902	7.5	6.40312		54	12	18
5.65685	7.76209	6.40312		54	6	6
5.83095	8	6.45		54	12	6
5.83095	8.07775	6.45		60	18	6
6.32456	8.246	6.5521		60	12	30
6.40312	9.207	6.7082		60	6	6
6.40312	10	6.8542		66	6	12
6.7082	10.198	7		66	6	6
7.2111	10.77	7.02922		66	18	12
7.28011	10.77	7.02922		72	30	12
7.61577	11.065	7.211		84	24	12
7.81025	11.065	7.211		90	12	6
8	11.686	8.485		102	12	6
8	11.686	8.944		102	36	12
8.06226	12.166	8.94427		102	6	6
8.48528	12.806	9.207		108	6	12
8.60233	13.153	9.89949		108	12	6
9.05539	13.416	10		114	18	12
9.21954	13.416	10		114	12	12
9.21954	15.2069	11.4017		114	12	12
9.43398	17.495	11.686		126	30	6
9.48683	24.742	12		126	12	6
9.48683	26.13	12.0416		126	12	24
10	1.11803	12.166		132	12	18
10.0499	1.11803	12.8063		132	24	18
10.4403	1.41421	14.2302		138	12	12
10.7703	1.58114	15.4842		138	6	18
11.1803	2	15.6525		138	18	6
11.4017		17.495		144		12
11.6619		20		144		12
12.0831		20.006		156		6
12.2066		21.0238		162		12
13.8924		26.13		162		6
14.7648		26.488		174		60
15.6205		35.591		174		24
16.4012				180
16.5529				180
19.7231				138
20.025				114
22.6716				186
25.0599				186
25.0599				204
25.0799				210
27.2947				222
27.2947				222
21.633				228
20.591				264
18.439				276
17.088				306
16.125				312
15.62				414
14.422				120
14.142				102
14.142				90
12.806				132
10.198				120
10				126
10				132
8.246				78
5.657				120
2				96
2				30
2				24
2				30
4				24
4				18
3				108
7.61577				24
7.81025				24
4				18

## Sheet: Figure 5c
Figure 5c: kinetic rate constant comparison for R1 and R5 in the present and absent of CB-origami
λ(10^-2 h)
R1	R1+CB-origami	R5	R5+CB-origami
8.06	8.39	31.2	32.9
8.51	8.63	30.4	35.3
8.45	8.9	29	32.1

## Sheet: Figure 5f
Figure 5f: kinetic rate constant comparison for CsgA-spytag and CsgA-CBD in the present and absent of CB-origami
λ(10^-3 h)
CsgA-spytag	CsgA-Spytag +CB-origami	CsgA-CBD	CsgA-CBD+ CB-origami
2.73	19.91	1.34	12.38
2.71	19.43	1.33	11.99
2.61	19.27	1.29	12.05

## Sheet: Supplementary Figure 6b
Supplementary Figure 6a: native-PAGE for NTA-DNA

## Sheet: Supplementary Figure 8a-1
Supplementary Figure 8a-1: SDS-PAGE for CsgA
						CsgA	marker

## Sheet: Supplementary Figure 8a-2
Supplementary Figure 8a-2: westen for CsgA
	anti-His mouse monoclonal antibody

## Sheet: Supplementary Figure 8b-1 
Supplementary Figure 8b-1: SDS-PAGE for CsgB

## Sheet: Supplementary Figure 8b-2
Supplementary Figure 8b-2: SDS-PAGE for CsgB
	anti-His mouse monoclonal antibody

[truncated: 4 more sheets: Supplementary Figure 14, Supplementary Figure 24, Supplementary Table 1, Supplementary Table 2]
